# Supplementary material for: De Novo ORFs in Drosophila Are Important to Organismal Fitness and Evolved Rapidly from Previously Non-coding Sequences
Source: PLoS Genet. 2013 Oct 17;9(10):e1003860. doi: 10.1371/journal.pgen.1003860 (PMC3798262; doi:10.1371/journal.pgen.1003860)
Supplement: Dataset S1 — Protein alignments of de novo genes show disruption of the ancestral ORF in CG32690 and CG32582. (TXT) [file pgen.1003860.s001.txt]

CG32582

D. melanogaster   ATGGGGCAAGGAGCTAGACGAATA------TTGCGGGCGTCCCG-------------------------------------CTCGCAGATTTGCGGTAGT
                   M  G  Q  G  A  R  R  I        L  R  A  S  R                                       S  Q  I  C  G  S  
D. simulans       ATGGGGCGAGGAGGTAGGCGAACGAACGGTTGGCAGGTGCTCCGTATACCATAGAGACGAGGAGTCCTGCGAATGGGACGCCTCGCAGACTTGCGGTAAC
                   M  G  R  G  G  R  R  T  N  G  W  Q  V  L  R  I  P  *  R  R  G  V  L  R  M  G  R  L  A  D  L  R  *  
D. sechellia      ATGGGGCGAGGAGGTAGGCGAACGAACGGTTGGCAGGTGCTCCGTATACCATAGAGGCGAGGAGTCCTGCGAATGGGACGCCTCGCAGACTTGTGGTAAC
                   M  G  R  G  G  R  R  T  N  G  W  Q  V  L  R  I  P  *  R  R  G  V  L  R  M  G  R  L  A  D  L  W  *  
D. erecta         ATGCCGCAATTATCTAGAC----------TTTATAGTTTCTTGAT------------------------------------CTC-------TGCGTTTA-
                   M  P  Q  L  S  R            L  Y  S  F  L  I                                      S         A  F  
                   
D. melanogaster   CTTCGAACGGGCGAAGGGTCCAGCACCTCAGCAAGTTGTCGAAAAGGTACACATAATCATTTTTGTCCTGCAGGCACAAAAATTTGG-------------
                   L  R  T  G  E  G  S  S  T  S  A  S  C  R  K  G  T  H  N  H  F  C  P  A  G  T  K  I  W  
D. simulans       CTTCGAACGGGGAAAGGATCCAGCACCTCGGCAAGTTGT-------------------------------------------------------------
                  P  S  N  G  E  R  I  Q  H  L  G  K  L 
D. sechellia      TTTTGAACGGGGGAAGGATCCAGCACTTCGGCAAGTTTTCAAAGAGGTAA----AATCATTTTTGCCCTGCATGCGCAAAAAACTGGTGATAAACATTGC
                  L  L  N  G  G  R  I  Q  H  F  G  K  F  S  K  R  *      N  H  F  C  P  A  C  A  K  N  W  *  *  T  L  
D. erecta         -TACGGACCGAATAAAG---TGGCATTTCTG---GTTTC------------CAGAATC-----------TCAGACAAAATAATTTTG-------------
                   I  R  T  E  *  S     G  I  S     G  F              Q  N             L  R  Q  N  N  F  

D. melanogaster   -----------AAATTCTTT----TATTAAaagcaaaagcgatgtcactctctaccatgagcaatcccttga---ggacttctgaaagtttttc------
                              K  F  F      Y  *
D. simulans       ----------------------------------------------------------------------------------------------------

D. sechellia      CCTGTTGGGGGAAATTCTTT----TAGTAAaagcaaaagcgatgtcactctctaccatgagcaatacctcaa---ggacttctgaaagttttac------
                  P  C  W  G  K  F  F      *  *
D. erecta         -----------CCATTATTTGGGACATTAAagtcgaaacagacatca--------------aagtgccttcaattgcactgctaaaactattacggcact
                             A  I  I  W  D  I

D. melanogaster   --------------------attattgcagTGGTAAAAAACCCAGCTGGATTGTCCGAATTTGACCA-GTGCTCGATGCTTTGGCCGTTCGCAGTCTGCC
                                                   V  K  N  P  A  G  L  S  E  F  D  Q   C  S  M  L  W  P  F  A  V  C  
D. simulans       --------------------actattcctgTGG--ATAAGGCCAGTTGGACGGCCACAACTTGCCGAGGTGCTGGATCCTTTCCCCGTTCGAAGGTTACC
                                                     D  K  A  S  W  T  A  T  T  C  R  G  A  G  S  F  P  R  S  K  V  T 
D. sechellia      --------------------actattccgaAGG--AAAACCCCAGCTGGTTTGTCCGAATTTGACCA-GTGCTCGATGCTTTGGCCGTTCGCAATTTACC
                                                 R    K  T  P  A  G  L  S  E  F  D  Q   C  S  M  L  W  P  F  A  I  Y  
D. erecta         ttcgatctactattgcactttatacactcgTAA--AAAAACTC-------------------------GCAGTTGAAGTTTT----GTTGGAAATCTCTC
                                                     K  K  L                           A  V  E  V  L      L  E  I  S 

D. melanogaster   GCATTCCTGCTAGGCGTCCCACCCGCCCAGGATTCCTCAACCCAGGGCCATTGGGAGAGGATCCGTCGCTAACAGAATAA
                  R  I  P  A  R  R  P  T  R  P  G  F  L  N  P  G  P  L  G  E  D  P  S  L  T  E  *
D. simulans       GCAAGTCTGCGAGGCGTCCCATTCG--CAGGACTCCTCGTCTCTATGGTATACGGAGAGGATCCGTCGCTAACAGGACAA
                   A  S  L  R  G  V  P  F    A  G  L  L  V  S  M  V  Y  G  E  D  P  S  L  T  G  Q  
D. sechellia      GCAATCCTGCGAGGCGTCGCAGACGTCCAGGATCCCTCGACCCAGCGCCATTGGGGGAGGATCCGTCGTTAACAGAACAA
                  R  N  P  A  R  R  R  R  R  P  G  S  L  D  P  A  P  L  G  E  D  P  S  L  T  E  Q  
D. erecta         ACATAATCATAAAACGACGG-------CGGGA------------------------AAGGAAATGAAGCAGGCCAGAGGA
                  H  I  I  I  K  R  R         R  E                          R  K  *  S  R  P  E    

				  
				  
CG32690

D. melanogaster   ATGGTAACACGAATTGATACTGCGTTGATTTGGATCGTTGAA----------------------------------------------------------
		           M  V  T  R  I  D  T  A  L  I  W  I  V  E 
D. simulans       -----------AACTGATACTCCGTTGAATTGGCT------A----------------------------------------------------------
                               T  D  T  P  L  N  W  L  
D. sechellia      -----------AACTGATACTCTGTTGAATTGGCT------A----------------------------------------------------------
                               T  D  T  L  L  N  W  L  
D. yakuba         ------------------------------------------CACGGACGGGAGATATCATATAGAAACACTCATGGCTGCCGGCGACGTTTAACGATGA
                                                             H  G  R  E  I  S  Y  R  N  T  H  G  C  R  R  R  L  T  M  
                                                             
D. melanogaster   ----------------------------------------------------------------------------------------------------

D. simulans       ----------------------------------------------------------------------------------------------------

D. sechellia      ----------------------------------------------------------------------------------------------------

D. yakuba         TCACCAGGCGGCCCAGTTTGGGGGGCCATACATCCATCCATCCATCCAGCTGCAAATGAACCACATCACTATGGACTATCGTTCAAATGGTGCTACCACA
                  I  T  R  R  P  S  L  G  G  H  T  S  I  H  P  S  S  C  K  *  T  T  S  L  W  T  I  V  Q  M  V  L  P  Q  
                  
D. melanogaster   ----------------------------------------------------------------------------------------------------

D. simulans       ----------------------------------------------------------------------------------------------------

D. sechellia      ----------------------------------------------------------------------------------------------------

D. yakuba         AGAAGTGAAAGTAGCACCTCAACACGTTGCTGATATGCTGCATACTGCGTACACACACACACACACACACACACACACACAACTTTAACAACGGCGTAAT
                    E  V  K  V  A  P  Q  H  V  A  D  M  L  H  T  A  Y  T  H  T  H  T  H  T  H  T  Q  L  *  Q  R  R  N  
                    
D. melanogaster   ------CACAGTTACA-TACGTT--ACATT--TTGCACGTTTTCT-ATTGCGATTTACAATTAGTTTT--------------------------------
                         H  S  Y   I  R    Y  I    L  H  V  F   Y  C  D  L  Q  L  V  L  
D. simulans       ------CGAATTTACA-TACTTT--ACACACGTTGCACGTTATCT-ATTGCGATTTACAATTAGTTTTGCCAATTAACACTACTTAAAATACGCAGAATT
                         R  I  Y   I  L    Y  T  R  C  T  L  S   I  A  I  Y  N  *  F  C  Q  L  T  L  L  K  I  R  R  I  
D. sechellia      ------CGAATTTACA-TACTTT--ACACA--TTGCACGTTATCT-ATTGCGATTTACAATTAGTTTTGCCAATTAACACTACTTAAAATACGCAGAATT
                         R  I  Y   I  L    Y  T    L  H  V  I   Y  C  D  L  Q  L  V  L  P  I  N  T  T  *  N  T  Q  N  
D. yakuba         CGGCTGCCCAATTGTATTGCTCG--GCA----TTAGACGTTTTGTAAATGCGGTTTACAATTAGTACT--------------------------------
                   R  L  P  N  C  I  A  R    H      *  T  F  C  K  C  G  L  Q  L  V  L
                   
D. melanogaster   -------------------GCCAGTTCACACAATCTCCTTTG-----ATTATTGTAAGCCAATTAATACTACTTACAGTGACAATACTAAAATACAGCTG
                                       P  V  H  T  I  S  F       D  Y  C  K  P  I  N  T  T  Y  S  D  N  T  K  I  Q  L  
D. simulans       TGAAATTGAATTTGAATTA---------------------------------------------------------------------------------
                   *  N  *  I  *  I  
D. sechellia      TGAAATCGAATTTCAAGTA---------------------------------------------------------------------------------
                  L  K  S  N  F  K  *
D. yakuba         -------------------GCCAATTTACACACATTTCCTTATTATTTTTATCGTAAACCAATTAA----------------------------------
                                       P  I  Y  T  H  F  L  I  I  F  I  V  N  Q  L

D. melanogaster   TGTATGAAAGTGGACAATACACAAAACCATACACTACAACTAAAACAAAAACAAATCAGAATTTGA
                   C  M  K  V  D  N  T  Q  N  H  T  L  Q  L  K  Q  K  Q  I  R  I  @
D. simulans       ------------------------------ACACTAAATGTACACTAAACCAAAAACAGGTTATGA
                                                N  T  K  C  T  L  N  Q  K  Q  V  M
D. sechellia      ------------------------------ACACTAAA--TACACTAAACGAAAAACAGGTTATGA
                                                  H  *    I  H  *  T  K  N  R  L  @
D. yakuba         ------------------------------------------------------------------
