# Supplementary material for: De Novo ORFs in Drosophila Are Important to Organismal Fitness and Evolved Rapidly from Previously Non-coding Sequences
Source: PLoS Genet. 2013 Oct 17;9(10):e1003860. doi: 10.1371/journal.pgen.1003860 (PMC3798262; doi:10.1371/journal.pgen.1003860)
Supplement: Table S1 — Information about candidate de novo genes including rejected candidates. (XLSX) [file pgen.1003860.s004.xlsx]

## Sheet: Sheet1
Supplemental table 1 - rejected candidates
Gene name	D. yakuba BLAST hit	D. ananassae BLAST hit	Furthest BLAST hit	Source	Reason rejected
CG15323	NA	NA	NA	Levine 2006	Full length UCSC BLASTZ alignments to Dyak and Dere genes
CG32712	22, 100%	103, 82%	Dana: 103, 82%	Levine 2006	Ortho DB shows orthologs to Dgri. Dpse Full length UCSC BLASTZ alignment.
CG33666	NA	NA	NA	Zhou 2008	Short UCSC BLASTZ hits in Dgri and Dvir
CG32824 (CG34332)	21, 100%	NA	Dmoj: 21, 100%	Zhou 2008	Short BLAST hit to Dmoj
CG32188	224, 83%	41, 88%	Dpse: 31, 94%	internal candidate	Dpse Full length UCSC BLASTZ alignment, ORF intact
CG32189	224, 83%	41, 88%	Dpse: 31, 94%	internal candidate	Tandem duplicate of CG32188
CG13828 (CG34111)	57, 86%	29, 93%	Dwil: 25, 96%	internal candidate	Short BLAST hit to Dwil. Withdrawn from Flybase gene annotations
CG32235	201, 92%	48, 96%	Dmoj: 45, 95%	internal candidate	Dpse Full length UCSC BLASTZ alignment, short hits to Dmoj, Dvir, Dgri
CG31830	22, 100%	30, 93%	Dgri: 31, 94%	internal candidate	Short BLAST hits to Dvir, Dgri, Dmoj, Dpse, Dper, Dwil. Withdrawn from flybase annotations
CG15460	77, 83%	NA	Dwil: 20, 100%	internal candidate	Full length UCSC BLASTZ alignments to predicted Dyak and Dere genes, Ortho DB shows orthologs to Dyak/Dere
