# Supplementary material for: De Novo ORFs in Drosophila Are Important to Organismal Fitness and Evolved Rapidly from Previously Non-coding Sequences
Source: PLoS Genet. 2013 Oct 17;9(10):e1003860. doi: 10.1371/journal.pgen.1003860 (PMC3798262; doi:10.1371/journal.pgen.1003860)
Supplement: Table S3 — Nucleotide-based metrics of neutrality for de novo genes and surrounding regions and genes. (XLSX) [file pgen.1003860.s006.xlsx]

## Sheet: Table 2
Table 2 - Nucleotide-based metrics of neutrality for de novo genes and surrounding regions
	Population	Region size	S	π	θ	Tajima's D	κ	Fu and Li's D	Fu and Li's F	κ/π
CG31909 gene region	NA	6414	66	0.006	0.006	-0.113	0.063	0.187	0.123	11.5
	AF	6067	82	0.007	0.007	-0.109	0.058	0.135	0.141	7.7
CG31909	NA	559	2	0.002	0.002	-0.71	0.182	-1.507	-1.597	102.2
	AF	266	4	0.007	0.008	-0.754	0.199	-0.368	-0.489	26.5
CG33235 gene region	NA	8660	79	0.001	0.002	-2.378	0.061	-3.421	-3.617	85.7
	AF	8706	101	0.004	0.005	-0.19	0.061	-0.54	-0.609	14.8
CG33235	NA	332	6	0.001	0.004	-1.732	0.2	-1.566	-1.889	213.2
	AF	366	8	0.007	0.009	-0.817	0.205	1.095	0.976	29.9
CG31406 gene region	NA	4011	15	0.002	0.002	-0.265	0.085	-0.624	-0.655	41.2
	AF	3946	17	0.002	0.002	0.346	0.085	-0.112	-0.098	35.8
CG31406	NA	990	6	0.004	0.003	-0.069	0.144	0.151	0.133	40.8
	AF	943	7	0.004	0.004	0.956	0.146	0.168	0.197	34.5
CG34434 gene region	NA	4506	63	0.003	0.004	-0.615	0.101	-0.919	-0.894	34.3
	AF	4568	109	0.009	0.009	-0.366	0.106	-0.706	-0.824	12.1
CG34434	NA	1495	14	0.001	0.002	-1.336	0.202	-2.433	-2.556	142.7
	AF	1495	30	0.008	0.008	-0.071	0.202	-0.447	-0.59	26.3
CG32582 gene region	NA	6101	39	0.002	0.002	0.142	0.05	-0.4	-0.128	27.3
	AF	6101	67	0.004	0.005	-0.261	0.05	-0.571	-0.634	12.9
CG32582 region	NA	958	5	0.001	0.002	-1.272	0.151	0.01	-0.241	133.7
	AF	958	11	0.004	0.006	-0.824	0.15	-0.678	-0.799	34.3
CG32582 cds	NA	518	3	0.001	0.002	-1.36	0.169	-0.784	-0.991	222.7
	AF	518	4	0.003	0.004	-0.78	0.171	-0.913	-0.976	61.5
CG32690 gene region	NA	10802	186	0.003	0.005	-1.387	0.071	-1.15	-1.513	24
	AF	10802	256	0.009	0.011	-0.298	0.072	-0.616	-0.658	8.1
CG32690 region	NA	1470	13	0.003	0.004	-1.266	0.192	-0.464	-0.806	66.7
	AF	1470	14	0.005	0.007	-0.389	0.191	0.446	0.349	38
CG32690 cds	NA	231	2	0.001	0.002	-1.256	0.251	-0.784	-0.991	206.5
	AF	231	3	0.005	0.005	0.592	0.257	1.095	0.976	55.2

## Sheet: everything (supplement)
Supplemental Table 3 - Nucleotide-based metrics of neutrality for de novo genes and surrounding regions
CG31909	Population	Region size	S	π	θ	Tajima's D	κ	Fu and Li's D	Fu and Li's F	κ/π
entire region	NA	6414	66	0.006	0.006	-0.113	0.063	0.187	0.123	11.5
	AF	6067	82	0.007	0.007	-0.109	0.058	0.135	0.141	7.7
intergenic	NA	806	18	0.012	0.012	0.189	0.061	0.946	0.945	4.9
	AF	803	25	0.017	0.017	0.143	0.069	0.506	0.537	3.9
wnt4 exon	NA	1801	13	0.004	0.004	0	0.034	-0.35	-0.481	8.8
	AF	1801	14	0.004	0.004	-0.117	0.033	0.203	0.236	8
CG31909	NA	559	2	0.002	0.002	-0.71	0.182	-1.507	-1.597	102.2
	AF	266	4	0.007	0.008	-0.754	0.199	-0.368	-0.489	26.5
wnt4 intron	NA	2997	32	0.006	0.006	-0.297	0.049	0.289	0.24	8.7
	AF	2961	39	0.007	0.007	-0.176	0.046	-0.089	-0.097	6.2
CG33235
Entire region	NA	8660	79	0.001	0.002	-2.378	0.061	-3.421	-3.617	85.7
	AF	8706	101	0.004	0.005	-0.19	0.061	-0.54	-0.609	14.8
Cyp4g15	NA	1331	10	0.001	0.002	-1.81	0.026	-1.054	-1.335	39.9
	AF	1335	19	0.004	0.006	-0.817	0.026	-0.803	-0.784	5.8
intergenic1	NA	396	3	0	0.002	-1.507	0.061	-2.368	-2.476	148.7
	AF	399	8	0.008	0.008	0.039	0.062	-1.19	-1.309	7.4
CG1749	NA	1553	13	0	0.002	-2.296*	0.037	-3.477*	-3.582*	79.7
	AF	1558	15	0.003	0.004	0.687	0.037	-0.633	-0.784	10.8
CG1751	NA	1018	3	0	0.001	-1.196	0.03	NA	NA	89.2
	AF	1018	4	0.001	0.002	-0.612	0.032	1.095	1.301	25.7
intergenic3	NA	1173	17	0.001	0.003	-2.258	0.167	NA	NA	168
	AF	1173	24	0.008	0.008	0.395	0.167	NA	NA	21
CG33235	NA	332	6	0.001	0.004	-1.732	0.2	-1.566	-1.889	213.2
	AF	366	8	0.007	0.009	-0.817	0.205	1.095	0.976	29.9
intergenic4	NA	1838	18	0.001	0.002	-2.021	0.121	-1.739	-2.041	142.9
	AF	1838	17	0.003	0.004	-0.834	0.122	-0.378	-0.422	40.1
Drak2	NA	830	7	0.001	0.002	-1.967	0.025	-3.185	-3.371	44.7
	AF	830	2	0.001	0.001	-0.71	0.025	NA	NA	41.7
CG31406
3' intergenic	NA	323	3	0.006	0.005	-0.71	0.11	-0.368	-0.326	19.4
	AF	318	3	0.005	0.005	0.168	0.111	1.441	1.492	21.2
Entire region	NA	4011	15	0.002	0.002	-0.265	0.085	-0.624	-0.655	41.2
	AF	3946	17	0.002	0.002	0.346	0.085	-0.112	-0.098	35.8
CG31406	NA	990	6	0.004	0.003	-0.069	0.144	0.151	0.133	40.8
	AF	943	7	0.004	0.004	0.956	0.146	0.168	0.197	34.5
jumu exon	NA	403	0	0	0	NA	0.059	-0.913	-0.976	NA
	AF	395	2	0.003	0.003	-0.71	0.056	-1.201	-1.279	22
jumu intron	NA	2019	5	0.001	0.001	-0.314	0.055	-0.803	-0.863	44.6
	AF	2014	4	0.001	0.001	0.168	0.054	-0.678	-0.665	50.5
CG34434
CG34435	NA	890	13	0.002	0.004	-1.533	0.094	-0.282	-0.667	47.4
	AF	890	21	0.009	0.009	-0.3	0.094	0.192	0.112	10.2
Entire Region	NA	4506	63	0.003	0.004	-0.615	0.101	-0.919	-0.894	34.3
	AF	4568	109	0.009	0.009	-0.366	0.106	-0.706	-0.824	12.1
CG34434	NA	1495	14	0.001	0.002	-1.336	0.202	-2.433	-2.556	142.7
	AF	1495	30	0.008	0.008	-0.071	0.202	-0.447	-0.59	26.3
RhoGap	NA	1852	32	0.005	0.004	0.216	0.047	-0.292	-0.092	10.1
	AF	1853	49	0.009	0.01	-0.566	0.048	-1.256	-1.351	5.2
CG32582
Entire Region	NA	6101	39	0.002	0.002	0.142	0.05	-0.4	-0.128	27.3
	AF	6101	67	0.004	0.005	-0.261	0.05	-0.571	-0.634	12.9
Chc-exons	NA	4243	28	0.002	0.002	0.726	0.025	-0.292	0.149	13.1
	AF	4243	44	0.004	0.004	-0.042	0.025	-0.323	-0.367	7
intergenic	NA	900	6	0.002	0.002	-0.792	0.135	-0.686	-0.778	67.5
	AF	900	12	0.006	0.008	-0.389	0.13	-1.38	-1.466	22.7
CG32582 region	NA	958	5	0.001	0.002	-1.272	0.151	0.01	-0.241	133.7
	AF	958	11	0.004	0.006	-0.824	0.15	-0.678	-0.799	34.3
CG32582 cds	NA	518	3	0.001	0.002	-1.36	0.169	-0.784	-0.991	222.7
	AF	518	4	0.003	0.004	-0.78	0.171	-0.913	-0.976	61.5
CG32690
Entire Region	NA	10802	186	0.003	0.005	-1.387	0.071	-1.15	-1.513	24
	AF	10802	256	0.009	0.011	-0.298	0.072	-0.616	-0.658	8.1
CG32690 region	NA	1470	13	0.003	0.004	-1.266	0.192	-0.464	-0.806	66.7
	AF	1470	14	0.005	0.007	-0.389	0.191	0.446	0.349	38
CG32690 cds	NA	231	2	0.001	0.002	-1.256	0.251	-0.784	-0.991	206.5
	AF	231	3	0.005	0.005	0.592	0.257	1.095	0.976	55.2
CG15309	NA	1719	15	0.001	0.002	-1.52	0.055	-1.469	-1.622	49.9
	AF	1719	25	0.005	0.006	-0.3	0.055	-0.35	-0.481	11.1
